# Supplementary material for: Nutrient structure dynamics and microbial communities at the water–sediment interface in an extremely acidic lake in northern Patagonia
Source: Front Microbiol. 2024 Feb 12;15:1335978. doi: 10.3389/fmicb.2024.1335978 (PMC10895001; doi:10.3389/fmicb.2024.1335978)
Supplement: Supplementary file 1 [file Table_1.XLSX]

## Sheet: S1
	Supplementary Table 1. Denomination, description and geographic location of the sampling sites at Lake Caviahue. All samples listed were collected from the Northern Arm (NA) or the Southern Arm (SA) of the lake between 2016 and 2019.
	Sample name	Stratum/location	Experiment	Description	Coordinates	Detail of samples
	NAeS	E or e, epilimnion	Stratification and seasonality	North Arm - Epilimnion (5 m) - Summer		Surface water column sample collected 5 m bellow the lake surface
	NAeA	E or e, epilimnion	Stratification and seasonality	North Arm - Epilimnion (5 m) - Autumn		Surface water column sample collected 5 m bellow the lake surface
	NAeW	E or e, epilimnion	Stratification and seasonality	North Arm - Epilimnion (5 m) - Winter		Surface water column sample collected 5 m bellow the lake surface
	NAeSP	E or e, epilimnion	Stratification and seasonality	North Arm - Epilimnion (5 m) - Spring		Surface water column sample collected 5 m bellow the lake surface
	SAeS	E or e, epilimnion	Stratification and seasonality	South Arm - Epilimnion (5 m) - Summer		Surface water column sample collected 5 m bellow the lake surface
	SAeA	E or e, epilimnion	Stratification and seasonality	South Arm - Epilimnion (5 m) - Autumn		Surface water column sample collected 5 m bellow the lake surface
	SAeW	E or e, epilimnion	Stratification and seasonality	South Arm - Epilimnion (5 m) - Winter		Surface water column sample collected 5 m bellow the lake surface
	SAeSP	E or e, epilimnion	Stratification and seasonality	South Arm - Epilimnion (5 m) - Spring		Surface water column sample collected 5 m bellow the lake surface
	NAmS	M or m, metalimnion	Stratification and seasonality	North Arm - Metalimnion (20 m) - Summer		Middle water column sample collected at a depth of 20 m
	NAmA	M or m, metalimnion	Stratification and seasonality	North Arm - Metalimnion (20 m) - Autumn		Middle water column sample collected at a depth of 20 m
	NAmW	M or m, metalimnion	Stratification and seasonality	North Arm - Metalimnion (20 m) - Winter		Middle water column sample collected at a depth of 20 m
	NAmSP	M or m, metalimnion	Stratification and seasonality	North Arm - Metalimnion (20 m) - Spring		Middle water column sample collected at a depth of 20 m
	SAmS	M or m, metalimnion	Stratification and seasonality	South Arm - Metalimnion (20 m) - Summer		Middle water column sample collected at a depth of 20 m
	SAmA	M or m, metalimnion	Stratification and seasonality	South Arm - Metalimnion (20 m) - Autumn		Middle water column sample collected at a depth of 20 m
	SAmW	M or m, metalimnion	Stratification and seasonality	South Arm - Metalimnion (20 m) - Winter		Middle water column sample collected at a depth of 20 m
	SAmSP	M or m, metalimnion	Stratification and seasonality	South Arm - Metalimnion (20 m) - Spring		Middle water column sample collected at a depth of 20 m
	NAbS	B or b, bottom layer	Stratification and seasonality	North Arm - Bottom (95 m) - Summer		Bottom water column-sediment interface sample collected at a depth of 95 m, from the first 10 cm of water above the sediments
	NAbA	B or b, bottom layer	Stratification and seasonality	North Arm - Bottom (95 m) - Autumn		Bottom water column-sediment interface sample collected at a depth of 95 m, from the first 10 cm of water above the sediments
	NAbW	B or b, bottom layer	Stratification and seasonality	North Arm - Bottom (95 m) - Winter		Bottom water column-sediment interface sample collected at a depth of 95 m, from the first 10 cm of water above the sediments
	NAbSP	B or b, bottom layer	Stratification and seasonality	North Arm - Bottom (95 m) - Spring		Bottom water column-sediment interface sample collected at a depth of 95 m, from the first 10 cm of water above the sediments
	SAbS	B or b, bottom layer	Stratification and seasonality	South Arm - Bottom (95 m) - Summer		Bottom water column-sediment interface sample collected at a depth of 95 m, from the first 10 cm of water above the sediments
	SAbA	B or b, bottom layer	Stratification and seasonality	South Arm - Bottom (95 m) - Autumn		Bottom water column-sediment interface sample collected at a depth of 95 m, from the first 10 cm of water above the sediments
	SAbW	B or b, bottom layer	Stratification and seasonality	South Arm - Bottom (95 m) - Winter		Bottom water column-sediment interface sample collected at a depth of 95 m, from the first 10 cm of water above the sediments
	SAbSP	B or b, bottom layer	Stratification and seasonality	South Arm - Bottom (95 m) - Spring		Bottom water column-sediment interface sample collected at a depth of 95 m, from the first 10 cm of water above the sediments
	CSW	Litoral	Native samples microbial community profiling	coastal shallow water	S 37.86522 W 71.03700	coastal/litoral shallow water collected at 0.5 m depth, and at 1 m from the shoreline, at a midpoint distance between Las Mellizas water inflow and Rio Agrio inferior water outflow.
	EPI/WCCtrlD0	Epilimnion	Native samples microbial community profiling	water column at the epilimnion	CENTER NA	water column sample taken from the epilimnion, at 5 m depth from the lake surface, at the center of the North Arm
	S0-2	Sedimnents	Native samples microbial community profiling	sediments collected at the deepest depth of the lake at 0-2 cm	CENTER NA	sediments collected at the deepest depth of the lake at 0-2 cm, at the center of the North Arm
	S2-4	Sedimnents	Native samples microbial community profiling	sediments collected at the deepest depth of the lake at 2-4 cm	CENTER NA	sediments collected at the deepest depth of the lake at 2-4 cm, at the center of the North Arm
	S4-6	Sedimnents	Native samples microbial community profiling	sediments collected at the deepest depth of the lake at 4-6 cm	CENTER NA	sediments collected at the deepest depth of the lake at 4-6 cm, at the center of the North Arm
	EPI/WCCtrlD0	Water column	Continuous flow column microcosm bioassay	water column (EPI/WCCtrlD0) control (ctrl) - Day 0 (D0)	CENTER NA	water sampled at day 0 from laboratory column containing EPI/WCCtrlD0 water and lake sediment
	WCT1D9	Water column	Continuous flow column microcosm bioassay	water column (EPI/WCCtrlD0) treatment 1 (T1) - Day 9 (D9)		water sampled at day 9 from laboratory column containing EPI/WCCtrlD0 water and lake sediment
	BTL/PWCtrlD0	Pore water	Continuous flow column microcosm bioassay	pore water (PW) control (ctrl) - Day 0 (D0)		interstitial water recovered from the sediments collected at 95 m depth, at the center of the North Arm
	PWT1D9	Pore water	Continuous flow column microcosm bioassay	pore water (PW) treatment 1 (T1) - Day 9 (D9)		interstitial water recovered at day 9 from the sediments of the laboratory column containing EPI/WCCtrlD0 water and lake sediment
