# Supplementary material for: Nutrient structure dynamics and microbial communities at the water–sediment interface in an extremely acidic lake in northern Patagonia
Source: Front Microbiol. 2024 Feb 12;15:1335978. doi: 10.3389/fmicb.2024.1335978 (PMC10895001; doi:10.3389/fmicb.2024.1335978)
Supplement: Supplementary file 2 [file Table_2.XLSX]

## Sheet: S2
	Supplementary Table 2. Yield and quality indicators for the Illumina sequencing runs performed and amplicon sequence reads per sample.
	Run	Raw data Yield (Gbp)	Input reads	Average Read Length (bp)	Q30 bases (%)	GC content (%)	Filtered reads	Denoised reads	Merged reads	Non-chimeric reads	Amplicon Sequence Variants (ASVs) diversity	Amplicon Sequence Variants (ASVs)abundance
	EPI/WCCtrlD0	4.9	50040	299	72	54.9	25754	25225	24681	23847	486	23847
	WCT1D9	4.1	62883	299	71	53.9	31300	30946	30137	27283	626	26772
	BTL/PWCtrlD0	4.1	57899	299	72	54.2	24994	24415	23655	22505	648	22434
	PWT1D9	4.1	88977	298	72	51.5	15985	15437	13962	13617	495	13524
	S0-2	4.1	76692	298	70	55.1	35345	34287	32006	30246	858	30246
	S2-4	4.1	44015	298	69	55.5	17506	16506	14658	13998	475	13998
	S4-6	4.1	66915	298	72	54.8	34495	33867	32722	30940	739	30940
	Combined Total	9	447421	299	72	53.5	185379	180683	171821	162436	4327	161761
