# Supplementary material for: Nutrient structure dynamics and microbial communities at the water–sediment interface in an extremely acidic lake in northern Patagonia
Source: Front Microbiol. 2024 Feb 12;15:1335978. doi: 10.3389/fmicb.2024.1335978 (PMC10895001; doi:10.3389/fmicb.2024.1335978)
Supplement: Supplementary file 3 [file Table_3.xlsx]

## Sheet: S3
	Supplementary Table 3. Relative abundance of the microbial taxa in the native Lake Caviahue samples. Taxonomy (up to genus-level rank) assigned against the SILVA 16S rRNA database 138 is indicated. Taxa with a relative abundance per sample bellow 1% were grouped alltogether. Abundance was ranked as HIGH (> 15%), MEDIUM (<15% and > 5%) or LOW (< 5%) and data colored accordingly. Stratum were the t…
	Tax order	Domain	Phylum	Class	Order	Family	Genus	Occurrence at Relative Abundance >1% in stratum	Relative abundance rank	Genus		CSW	EPI	BTL	S 0-2	S 2-4	S 4-6	Sum
	1	d__Bacteria	p__Firmicutes	c__Bacilli	o__Alicyclobacillales	f__Alicyclobacillaceae	g__Acidibacillus	S, B	MEDIUM	Acidibacillus		0	0.301719	3.09986	1.70545	6.36041	0.147973	11.6154
	2	d__Bacteria	p__Firmicutes	c__Bacilli	o__Bacillales	f__Bacillaceae	g__Bacillus	S	HIGH	Bacillus		0.000651265	0.910744	0	7.24651	8.36	1.03581	17.5537
	3	d__Bacteria	p__Firmicutes	c__Bacilli	o__Bacillales	f__Planococcaceae	__	S	LOW	Uncultured from family Planococcaceae		0	0	0	0.26339	1.25506	0	1.51845
	4	d__Bacteria	p__Firmicutes	c__Bacilli	o__Bacillales	f__Planococcaceae	g__Lysinibacillus	S	LOW	Lysinibacillus		3.92328e-05	0	0	0.628843	1.90741	0.0932875	2.62958
	5	d__Bacteria	p__Firmicutes	c__Bacilli	o__Bacillales	f__Planococcaceae	g__Solibacillus	S	LOW	Solibacillus		0	0	0	0.154741	2.61649	0	2.77123
	6	d__Bacteria	p__Firmicutes	c__Bacilli	o__Paenibacillales	f__Paenibacillaceae	g__Paenibacillus	S	LOW	Paenibacillus		0.000196164	0.541977	0	1.2083	0.482171	0	2.23264
	7	d__Bacteria	p__Firmicutes	c__Clostridia	o__Clostridia	f__Hungateiclostridiaceae	g__uncultured	S	LOW	Uncultured from family Hungateiclostridiaceae		0	0	0	0.454347	0.382901	3.90199	4.73924
	8	d__Bacteria	p__Firmicutes	c__Clostridia	o__Clostridiales	f__Caloramatoraceae	g__Fonticella	S	MEDIUM	Fonticella		0	0	0.0639972	3.98047	0.985615	0.324898	5.35499
	9	d__Bacteria	p__Firmicutes	c__Clostridia	o__Clostridiales	f__Clostridiaceae	g__Clostridium_sensu_stricto_9	S	HIGH	Clostridium_sensu_stricto_9		0	0	0.391983	12.5406	6.81422	0.566159	20.313
	10	d__Bacteria	p__Firmicutes	c__Clostridia	o__Clostridiales	f__Clostridiaceae	__	S	LOW	Uncultured from family Clostridiaceae		0	0	0	0	2.10595	0	2.10595
	11	d__Bacteria	p__Firmicutes	c__Clostridia	o__Oscillospirales	f__Ethanoligenenaceae	g__Incertae_Sedis	S	MEDIUM	Incertae_Sedis		0	0	0	0.158034	3.55956	7.7493	11.4669
	12	d__Bacteria	p__Firmicutes	c__Clostridia	o__Peptostreptococcales-Tissierellales	f__Peptostreptococcaceae	g__Romboutsia	S	LOW	Romboutsia		0	0	0	0.480686	1.78687	0.0772035	2.34476
	13	d__Bacteria	p__Firmicutes	c__Desulfitobacteriia	o__Desulfitobacteriales	f__Desulfitobacteriaceae	g__Desulfosporosinus	S	HIGH	Desulfosporosinus		5.4926e-05	0	0.579975	6.6012	9.15417	10.0397	26.3751
	14	d__Bacteria	p__Firmicutes	c__Desulfotomaculia	o__Desulfotomaculales	f__Desulfotomaculales	g__Desulfotomaculales	S	HIGH	Desulfotomaculales		0	0	0.579975	7.984	19.8683	4.47458	32.9069
	15	d__Bacteria	p__Firmicutes	c__Desulfotomaculia	o__Desulfotomaculales	f__Desulfotomaculales	g__Desulfurispora	S	LOW	Desulfurispora		0	0	0	0.365453	3.50992	0	3.87538
	16	d__Bacteria	p__Chloroflexi	c__AD3	o__AD3	f__AD3	g__AD3	S	LOW	AD3		0	0	0	0.530072	0.120543	2.31932	2.96993
	17	d__Bacteria	p__Armatimonadota	c__Chthonomonadetes	o__Chthonomonadales	f__Chthonomonadales	g__Chthonomonadales	S	LOW	Chthonomonadales		0	0	0.115995	1.02722	0	0	1.14321
	18	d__Bacteria	p__Actinobacteriota	c__Acidimicrobiia	o__Acidimicrobiales	f__Acidimicrobiaceae	g__Acidithrix	E	LOW	Acidithrix		0.00645772	1.1957	0.291987	0	0	0	1.49415
	19	d__Bacteria	p__Actinobacteriota	c__Actinobacteria	o__Micrococcales	f__Micrococcaceae	__	E	LOW	Uncultured from family Micrococcaceae		0	1.19011	0	0	0	0	1.19011
	20	d__Bacteria	p__Actinobacteriota	c__Actinobacteria	o__Micrococcales	f__Micrococcaceae	g__Pseudarthrobacter	E	LOW	Pseudarthrobacter		1.56931e-05	1.43596	0	0	0	0	1.43597
	21	d__Bacteria	p__Actinobacteriota	c__Actinobacteria	o__Micrococcales	f__Micrococcaceae	g__Sinomonas	E	LOW	Sinomonas		0	1.70415	0	0	0	0	1.70415
	22	d__Bacteria	p__Actinobacteriota	c__Thermoleophilia	o__Gaiellales	f__uncultured	g__uncultured	S, B	HIGH	Uncultured from order Gaiellales		0	0	1.50793	5.12622	10.4376	9.78232	26.8541
	23	d__Bacteria	p__Spirochaetota	c__Spirochaetia	o__Spirochaetales	f__Spirochaetaceae	g__Treponema	S	MEDIUM	Treponema		0	0	0	0	0.8438	5.79669	6.64049
	24	d__Bacteria	p__Spirochaetota	c__Spirochaetia	o__Spirochaetales	f__Spirochaetaceae	g__uncultured	S	HIGH	Uncultured from family Spirochaetaceae		0	0	0.111995	0.536656	2.50304	15.0064	18.1581
	25	d__Bacteria	p__Desulfobacterota	c__Syntrophobacteria	o__Syntrophobacterales	f__Syntrophobacteraceae	g__Syntrophobacter	S, B	LOW	Syntrophobacter		0	0	1.84392	2.8479	0	0	4.69182
	26	d__Bacteria	p__Proteobacteria	c__Alphaproteobacteria	o__Acetobacterales	f__Acetobacteraceae	g__Acidiphilium	L_E	HIGH	Acidiphilium		65.9496	48.5879	0.46798	0	0	0	115.006
	27	d__Bacteria	p__Proteobacteria	c__Alphaproteobacteria	o__Acetobacterales	f__Acetobacteraceae	g__Acidisphaera	E	MEDIUM	Acidisphaera		0.00764648	7.57091	0	0.0296313	0	0	7.60819
	28	d__Bacteria	p__Proteobacteria	c__Alphaproteobacteria	o__Acetobacterales	f__Acetobacteraceae	g__Acidocella	B, L	HIGH	Acidocella		1.27113	0.324069	42.2222	0.0296313	0	0	43.847
	29	d__Bacteria	p__Proteobacteria	c__Alphaproteobacteria	o__Acetobacterales	f__Acetobacteraceae	__	E	LOW	Uncultured from family Acetobacteraceae		0	2.3914	0.091996	0	0	0	2.4834
	30	d__Bacteria	p__Proteobacteria	c__Alphaproteobacteria	o__Caulobacterales	f__Caulobacteraceae	__	E	LOW	Uncultured from family Caulobacteraceae		0	1.44713	0	0	0	0	1.44713
	31	d__Bacteria	p__Proteobacteria	c__Alphaproteobacteria	o__Acetobacterales	f__Acetobacteraceae	g__uncultured	B, E	MEDIUM	Uncultured from family Acetobacteraceae		0	3.09541	5.95574	0	0	0	9.05115
	32	d__Bacteria	p__Proteobacteria	c__Alphaproteobacteria	o__Rhizobiales	f__Beijerinckiaceae	g__Methylobacterium-Methylorubrum	E	LOW	Methylobacterium-Methylorubrum		0	4.01174	0	0	0	0	4.01174
	33	d__Bacteria	p__Proteobacteria	c__Gammaproteobacteria	o__Burkholderiales	f__Comamonadaceae	g__Thiomonas	B	LOW	Thiomonas		0.107549	0	3.39585	0	0	0	3.5034
	34	d__Bacteria	p__Proteobacteria	c__Gammaproteobacteria	o__Burkholderiales	f__Ferrovaceae	g__Ferrovum	L_E, B	HIGH	Ferrovum		29.8292	1.07837	5.67975	0	0	0	36.5873
	35	d__Bacteria	p__Proteobacteria	c__Gammaproteobacteria	o__Burkholderiales	f__Gallionellaceae	g__Gallionella	B	LOW	Gallionella		0.0245715	0	1.37194	0	0	0	1.39651
	36	d__Bacteria	p__Proteobacteria	c__Gammaproteobacteria	o__Burkholderiales	f__Oxalobacteraceae	g__Massilia	E	MEDIUM	Massilia		0.000882739	6.86131	0	0	0	0	6.8622
	37	d__Bacteria	p__Proteobacteria	c__Gammaproteobacteria	o__Burkholderiales	f__Sulfuricellaceae	g__Sulfuriferula	B	LOW	Sulfuriferula		0.137378	0	3.71584	0	0	0	3.85322
	38	d__Bacteria	p__Acidobacteriota	c__Acidobacteriae	o__Acidobacteriales	f__Acidobacteriaceae_(Subgroup_1)	g__Acidicapsa	E	LOW	Acidicapsa		0	3.07306	0	0	0	0	3.07306
	39	d__Bacteria	p__Acidobacteriota	c__Acidobacteriae	o__Acidobacteriales	f__Acidobacteriaceae_(Subgroup_1)	g__Granulicella	E, B	MEDIUM	Granulicella		0.0685908	2.26289	2.97587	0.121818	0.510534	0	5.93971
	40	d__Bacteria	p__Acidobacteriota	c__Acidobacteriae	o__Acidobacteriales	f__Acidobacteriaceae_(Subgroup_1)	g__uncultured	S, B	HIGH	Uncultured from family Acidobacteriaceae		0	0	17.6992	17.759	8.72872	34.5839	78.7709
	41	d__Bacteria	p__Acidobacteriota	c__Acidobacteriae	o__Acidobacteriales	f__Koribacteraceae	g__Candidatus_Koribacter	S	LOW	Candidatus_Koribacter		0	0	0.403982	1.05027	0	0	1.45425
	42	d__Bacteria	p__Acidobacteriota	c__Thermoanaerobaculia	o__Thermoanaerobaculales	f__Thermoanaerobaculaceae	g__TPD-58	S	HIGH	TPD-58		0	0	0.643972	18.6941	0	0	19.338
	43							All		All other bellow 1% abundance		2.59604	12.0154	6.78806	8.47542	7.70673	4.10044	41.6821
	44									Total		100	100	100	100	100	100
