# Supplementary material for: Nutrient structure dynamics and microbial communities at the water–sediment interface in an extremely acidic lake in northern Patagonia
Source: Front Microbiol. 2024 Feb 12;15:1335978. doi: 10.3389/fmicb.2024.1335978 (PMC10895001; doi:10.3389/fmicb.2024.1335978)
Supplement: Supplementary file 4 [file Table_4.xlsx]

## Sheet: S4
	Supplementary Table 4. Relative abundance of the microbial taxa in in the microcosm’s fractions . Taxonomy (up to genus-level rank) assigned against the SILVA 16S rRNA database 138 is indicated. Taxa with a relative abundance per sample bellow 1% were grouped alltogether. Abundance was ranked as HIGH (> 15%), MEDIUM (<15% and > 5%), LOW (< 5%) or MARGINAL (< 2%) and data colored accordingly. Frac…
	Tax order	Domain	Phylum	Class	Order	Family	Genus	Occurrence at Relative Abundance >1% in fraction	Occurrence at Relative Abundance >1% in Bioassay	Relative abundance rank	Genus	WC-Ctrl-D0 (T1)	WC-TC-D9 (T2)	PW-Ctrl-D0 (T4)	PW-TC-D9 (T5)	Sum
	1	d__Bacteria	p__Firmicutes	c__Bacilli	o__Alicyclobacillales	f__Alicyclobacillaceae	g__Acidibacillus	WC, PW	Ctrl, TC	LOW	Acidibacillus	0.304242	3.11746	1.57935	1.71509	6.71614
	2	d__Bacteria	p__Firmicutes	c__Bacilli	o__Alicyclobacillales	f__Alicyclobacillaceae	g__Alicyclobacillus			MARGINAL	Alicyclobacillus	0.326779	0.490748	0.138696	0.103497	1.05972
	3	d__Bacteria	p__Firmicutes	c__Desulfotomaculia	o__Desulfotomaculales	f__Desulfotomaculales	g__Desulfotomaculales	PW	Ctrl, TC	LOW	Desulfotomaculales	0	0.583266	2.74261	1.71509	5.04096
	4	d__Bacteria	p__Firmicutes	c__Desulfitobacteriia	o__Desulfitobacteriales	f__Desulfitobacteriaceae	g__Desulfosporosinus	PW	Ctrl, TC	LOW	Desulfosporosinus	0	0.583266	2.18335	2.09211	4.85873
	5	d__Bacteria	p__Firmicutes	c__Clostridia	o__Clostridiales	f__Clostridiaceae	g__Clostridium_sensu_stricto_9	PW	TC	LOW	Clostridium_sensu_stricto_9	0	0.394208	0.554785	2.07733	3.02632
	6	d__Bacteria	p__Firmicutes	c__Clostridia	o__Oscillospirales	f__Ethanoligenenaceae	g__Incertae_Sedis			MARGINAL	Incertae_Sedis	0	0	0.3624	0.717084	1.07948
	7	d__Bacteria	p__Armatimonadota	c__Chthonomonadetes	o__Chthonomonadales	f__Chthonomonadales	g__Chthonomonadales	PW	TC	LOW	Chthonomonadales	0	0.116653	0.237126	1.48592	1.8397
	8	d__Bacteria	p__Actinobacteriota	c__Thermoleophilia	o__Gaiellales	f__uncultured	g__uncultured	WC, PW	TC, Ctrl	HIGH	Uncultured from order Gaiellales	0	1.51649	12.769	24.3365	38.622
	9	d__Bacteria	p__Actinobacteriota	c__Actinobacteria	o__Corynebacteriales	f__Mycobacteriaceae	g__Mycobacterium	PW	TC	LOW	Mycobacterium	0	0.277554	0.353452	1.39721	2.02821
	10	d__Bacteria	p__Actinobacteriota	c__Actinobacteria	o__Micrococcales	f__Micrococcaceae	g__Sinomonas	WC	Ctrl	LOW	Sinomonas	1.71841	0	0	0	1.71841
	11	d__Bacteria	p__Actinobacteriota	c__Actinobacteria	o__Micrococcales	f__Micrococcaceae	g__Pseudarthrobacter	WC	Ctrl	LOW	Pseudarthrobacter	1.44797	0	0	0	1.44797
	12	d__Bacteria	p__Actinobacteriota	c__Actinobacteria	o__Micrococcales	f__Micrococcaceae	-	WC	Ctrl	LOW	Uncultured from family Micrococcaceae	1.20007	0	0	0	1.20007
	13	d__Bacteria	p__Actinobacteriota	c__Acidimicrobiia	o__Acidimicrobiales	f__Acidimicrobiaceae	g__Acidithrix	WC	Ctrl	LOW	Acidithrix	1.2057	0.293644	0.0402667	0	1.53961
	14	d__Bacteria	p__Actinobacteriota	c__Acidimicrobiia	o__uncultured	f__uncultured	g__uncultured			MARGINAL	Uncultured from class Acidimicrobiia	0.597217	0.305712	0.0984296	0	1.00136
	15	d__Bacteria	p__Spirochaetota	c__Spirochaetia	o__Spirochaetales	f__Spirochaetaceae	g__Spirochaeta_2	PW	Ctrl, TC	LOW	Uncultured from family Spirochaetaceae	0	0.112631	1.77173	2.82398	4.70835
	16	d__Bacteria	p__Spirochaetota	c__Spirochaetia	o__Spirochaetales	f__Spirochaetaceae	g__Treponema			MARGINAL	Treponema	0	0	0.447407	0.813188	1.2606
	17	d__Bacteria	p__Nitrospirota	c__Leptospirillia	o__Leptospirillales	f__Leptospirillaceae	g__Leptospirillum			MARGINAL	Leptospirillum	0.4789	0.639582	0.675585	0.872329	2.6664
	18	d__Bacteria	p__Desulfobacterota	c__Syntrophobacteria	o__Syntrophobacterales	f__Syntrophobacteraceae	g__Syntrophobacter	WC, PW	TC, Ctrl	MEDIUM	Syntrophobacter	0	1.85438	1.78068	6.46115	10.0962
	19	d__Bacteria	p__Campilobacterota	c__Campylobacteria	o__Campylobacterales	f__Sulfurimonadaceae	g__Sulfurimonas	PW	Ctrl, TC	LOW	Sulfurimonas	0	0.0603379	1.07378	1.73727	2.87138
	20	d__Bacteria	p__Sva0485	c__Sva0485	o__Sva0485 (“Candidatus Acidulodesulfobacterales”)	f__Sva0485	g__Sva0485	PW	Ctrl, TC	LOW	Sva0485	0	0.213194	1.4317	1.57463	3.21953
	21	d__Bacteria	p__Proteobacteria	c__Alphaproteobacteria	o__Acetobacterales	f__Acetobacteraceae	g__Acidiphilium	WC	Ctrl	HIGH	Acidiphilium	48.9943	0.470636	0	0	49.4649
	22	d__Bacteria	p__Proteobacteria	c__Alphaproteobacteria	o__Acetobacterales	f__Acetobacteraceae	g__Acidocella	WC, PW	TC, Ctrl	HIGH	Acidocella	0.326779	42.4618	1.52566	2.98662	47.3008
	23	d__Bacteria	p__Proteobacteria	c__Alphaproteobacteria	o__Acetobacterales	f__Acetobacteraceae	-	WC	TC, Ctrl	MEDIUM	Uncultured from family Acetobacteraceae	5.53271	6.08206	0.147644	0.443557	12.206
	24	d__Bacteria	p__Proteobacteria	c__Alphaproteobacteria	o__Acetobacterales	f__Acetobacteraceae	g__Acidisphaera	WC	Ctrl	MEDIUM	Acidisphaera	7.63423	0	0	0	7.63423
	25	d__Bacteria	p__Proteobacteria	c__Alphaproteobacteria	o__Sphingomonadales	f__Sphingomonadaceae	g__Sphingomonas	PW	Ctrl	HIGH	Sphingomonas	0.873289	0.0683829	25.3188	0.0739262	26.3344
	26	d__Bacteria	p__Proteobacteria	c__Alphaproteobacteria	o__Rhizobiales	f__Beijerinckiaceae	g__Methylobacterium-Methylorubrum	WC	Ctrl	LOW	Methylobacterium-Methylorubrum	4.0453	0	0.102904	0	4.1482
	27	d__Bacteria	p__Proteobacteria	c__Alphaproteobacteria	o__Caulobacterales	f__Caulobacteraceae	g__uncultured	WC	Ctrl	LOW	Uncultured from family Caulobacteraceae	1.45924	0	0	0	1.45924
	28	d__Bacteria	p__Proteobacteria	c__Gammaproteobacteria	o__Burkholderiales	f__Sulfuricellaceae	g__Sulfuriferula	WC, PW	Ctrl, TC	HIGH	Sulfuriferula	0	3.73693	16.5228	5.67014	25.9298
	29	d__Bacteria	p__Proteobacteria	c__Gammaproteobacteria	o__Burkholderiales	f__Ferrovaceae	g__Ferrovum	WC	TC, Ctrl	MEDIUM	Ferrovum	1.08739	5.71199	0	0.31049	7.10986
	30	d__Bacteria	p__Proteobacteria	c__Gammaproteobacteria	o__Burkholderiales	f__Oxalobacteraceae	g__Massilia	WC	Ctrl	MEDIUM	Massilia	6.9187	0	0	0	6.9187
	31	d__Bacteria	p__Proteobacteria	c__Gammaproteobacteria	o__Burkholderiales	f__Comamonadaceae	g__Thiomonas	WC, PW	TC, Ctrl	LOW	Thiomonas	0	3.41512	1.0872	0.680121	5.18245
	32	d__Bacteria	p__Proteobacteria	c__Gammaproteobacteria	o__Burkholderiales	f__Gallionellaceae	g__Gallionella	WC	TC	LOW	Gallionella	0	1.37973	0.062637	0.332668	1.77503
	33	d__Bacteria	p__Proteobacteria	c__Gammaproteobacteria	o__Acidithiobacillales	f__Acidithiobacillaceae	g__Acidithiobacillus	PW	TC	LOW	Acidithiobacillus	0	0.675784	0.787437	1.9073	3.37052
	34	d__Bacteria	p__Proteobacteria	c__Gammaproteobacteria	o__Halothiobacillales	f__Halothiobacillaceae	g__Halothiobacillus	PW	Ctrl	LOW	Halothiobacillus	0	0.189059	1.03351	0.798403	2.02097
	35	d__Bacteria	p__Proteobacteria	c__Gammaproteobacteria	o__Xanthomonadales	f__Rhodanobacteraceae	g__Metallibacterium			MARGINAL	Metallibacterium	0.64229	0.197104	0.111852	0.48052	1.43177
	36	d__Bacteria	p__Acidobacteriota	c__Acidobacteriae	o__Acidobacteriales	f__Acidobacteriaceae_(Subgroup_1)	-	WC, PW	Ctrl, TC	HIGH	Uncultured from family Acidobacteriaceae_(Subgroup_1)	0	17.7997	13.4177	16.9882	48.2057
	37	d__Bacteria	p__Acidobacteriota	c__Acidobacteriae	o__Acidobacteriales	f__Acidobacteriaceae_(Subgroup_1)	g__Granulicella	WC, PW	TC, Ctrl	MEDIUM	Granulicella	2.28182	2.99276	1.42276	3.37843	10.0758
	38	d__Bacteria	p__Acidobacteriota	c__Acidobacteriae	o__Acidobacteriales	f__Acidobacteriaceae_(Subgroup_1)	g__Acidicapsa	WC	Ctrl	LOW	Acidicapsa	3.09877	0	0	0	3.09877
	39	d__Bacteria	p__Acidobacteriota	c__Acidobacteriae	o__Acidobacteriales	f__Koribacteraceae	g__Candidatus_Koribacter	PW	Ctrl	LOW	Candidatus_Koribacter	0	0.406275	1.81647	0.938863	3.16161
	40	d__Bacteria	p__Acidobacteriota	c__Acidobacteriae	o__Acidobacteriales	f__Acidobacteriaceae_(Subgroup_1)	g__Occallatibacter			MARGINAL	Occallatibacter	0	0.71601	0.527941	0.9019	2.14585
	41	d__Bacteria	p__Acidobacteriota	c__Thermoanaerobaculia	o__Thermoanaerobaculales	f__Thermoanaerobaculaceae	g__TPD-58	PW	Ctrl, TC	MEDIUM	TPD-58	0	0.647627	5.23914	6.38723	12.274
	42	d__Bacteria								LOW	Asigned at Domain level	0	0.185036	0.689007	4.06594	4.93999
	43										All other bellow 1% abundance	9.82591	2.30491	1.94622	3.73327
	44										Total	100	100	100	100
